# Supplementary material for: Does prior knowledge of food fraud affect consumer behavior? Evidence from an incentivized economic experiment
Source: PLoS One. 2019 Dec 3;14(12):e0225113. doi: 10.1371/journal.pone.0225113 (PMC6890166; doi:10.1371/journal.pone.0225113)
Supplement: S1 File — (XLSX) [file pone.0225113.s001.xlsx]

## Sheet: Data_PlosOne_Prior knowledge_fo
code	WTP	highpriced_evoo (highpriced evoo=1)	inf_fraud	age	gender (female=1)	bachelor	graduate	somecollegeassociate	nocollege	less than 60k	60k to 99,999	100k and above	prfernottoanswer	quantity	price	extravirgin	permislabel	perusfda	perimportfda	knowledgeable (Prior knowledge of food fraud=1)
1	20	1	0	23	1	1	0	0	0	0	0	0	1	1125	12.5	1	10	70	50	0
2	12	1	0	42	1	0	1	0	0	0	0	1	0	750	7.5	1	30	10	30	1
3	29	1	0	32	0	0	1	0	0	1	0	0	0	125	7.5	1	10	70	10	0
4	15	1	0	33	0	0	1	0	0	1	0	0	0	125	7.5	0	10	70	90	0
5	25	1	0	32	1	0	1	0	0	1	0	0	0	250	17.5	1	50	50	70	1
6	7	1	0	31	0	0	1	0	0	0	0	0	1	750	5	1	70	10	70	1
7	15	1	0	19	1	0	0	1	0	0	0	0	1	250	7.5	0	30	70	90	0
8	12	1	0	21	0	0	0	0	1	0	1	0	0	750	7.5	1	50	10	10	1
9	10	1	0	20	1	0	0	0	1	1	0	0	0	125	5	1	30	70	50	0
10	25	1	0	30	0	0	0	1	0	1	0	0	0	250	7.5	0	10	70	30	0
11	10	1	0	21	1	0	0	1	0	0	1	0	0	750	7.5	1	30	50	70	0
12	15	1	0	22	1	1	0	0	0	1	0	0	0	562.5	12.5	1	10	50	70	0
13	29	1	0	44	1	0	1	0	0	0	0	1	0	375	7.5	0	30	10	10	1
14	25	1	0	27	0	0	1	0	0	1	0	0	0	375	7.5	1	30	70	70	1
15	26	1	0	26	0	0	1	0	0	1	0	0	0	3937.5	2.5	0	30	70	90	1
16	16	1	0	21	1	0	0	1	0	1	0	0	0	250	12.5	0	90	10	30	1
17	15	1	0	24	1	1	0	0	0	1	0	0	0	1500	17.5	1	30	10	10	0
18	10	1	0	38	1	0	1	0	0	1	0	0	0	562.5	22.5	1	30	50	10	0
19	25	1	0	51	1	1	0	0	0	1	0	0	0	125	12.5	1	30	90	70	1
20	25	1	0	55	1	0	1	0	0	0	1	0	0	250	12.5	1	50	30	30	1
21	18	1	0	25	1	1	0	0	0	1	0	0	0	250	7.5	1	30	50	10	0
22	26	1	0	28	1	0	1	0	0	1	0	0	0	250	12.5	1	10	90	90	0
23	3	1	0	53	1	1	0	0	0	0	0	1	0	250	2.5	1	10	70	30	0
24	25	1	0	23	1	0	0	1	0	1	0	0	0	750	12.5	1	10	50	30	0
25	28	1	0	22	1	0	0	0	1	1	0	0	0	250	7.5	1	30	70	90	0
26	5	1	0	21	1	0	0	1	0	1	0	0	0	125	7.5	0	30	70	10	1
27	25	1	0	29	1	0	1	0	0	1	0	0	0	750	12.5	1	70	10	50	0
28	24	1	0	21	0	0	0	0	1	1	0	0	0	750	7.5	0	10	70	90	1
29	14	1	0	30	0	0	1	0	0	1	0	0	0	500	12.5	1	70	10	30	0
30	15	1	0	27	1	1	0	0	0	1	0	0	0	562.5	12.5	1	10	10	10	0
31	7	1	0	28	0	0	1	0	0	1	0	0	0	750	2.5	1	50	90	50	1
32	16	1	0	32	0	0	1	0	0	1	0	0	0	500	12.5	1	10	90	90	0
33	25	1	0	21	1	0	0	0	1	1	0	0	0	250	12.5	1	50	10	30	0
34	20	1	0	22	1	0	0	0	1	0	0	0	1	750	12.5	1	10	50	70	0
35	9	1	0	28	1	1	0	0	0	0	1	0	0	1125	12.5	1	30	10	10	1
36	11	1	0	37	0	0	1	0	0	0	1	0	0	1125	12.5	1	30	10	10	1
37	12	1	0	28	0	0	1	0	0	1	0	0	0	562.5	17.5	1	30	70	50	1
38	26	1	0	21	0	0	0	0	1	1	0	0	0	250	12.5	0	10	70	70	0
39	18	1	0	36	1	1	0	0	0	1	0	0	0	750	12.5	1	50	50	30	1
40	27	1	0	25	0	1	0	0	0	1	0	0	0	750	12.5	1	10	90	10	0
41	25	1	0	20	1	0	0	0	1	1	0	0	0	125	7.5	1	50	50	50	0
42	27	1	0	19	1	0	0	1	0	0	1	0	0	125	7.5	1	10	90	50	0
43	5	1	0	20	1	0	0	1	0	1	0	0	0	750	7.5	1	30	70	70	1
44	25	1	0	25	0	0	0	1	0	1	0	0	0	125	12.5	1	30	30	30	1
45	22	1	0	27	0	1	0	0	0	0	1	0	0	750	12.5	0	50	70	50	0
46	28	1	0	19	1	0	0	0	1	0	0	1	0	1125	12.5	1	30	70	50	0
47	10	1	0	20	1	0	0	0	1	0	0	1	0	750	7.5	1	30	50	30	1
48	25	1	0	28	0	0	1	0	0	1	0	0	0	125	7.5	0	50	70	30	0
49	24	1	0	28	0	0	0	0	1	0	0	0	1	375	12.5	1	30	90	70	0
50	15	1	0	19	1	0	0	0	1	0	0	1	0	250	7.5	1	30	90	30	0
51	10	1	0	20	1	1	0	0	0	0	0	0	1	375	12.5	0	30	50	70	1
52	20	1	0	21	1	0	0	0	1	1	0	0	0	125	12.5	0	30	90	70	0
53	12	1	0	19	1	0	0	1	0	1	0	0	0	750	7.5	0	10	10	30	0
54	32	1	0	19	1	0	0	1	0	0	0	1	0	375	7.5	1	50	90	50	0
55	10	1	0	23	1	1	0	0	0	0	0	0	1	375	12.5	1	50	70	70	1
56	3	1	0	24	0	0	1	0	0	1	0	0	0	750	7.5	1	30	70	70	1
57	20	1	0	21	0	0	0	0	1	0	0	0	1	125	2.5	0	10	50	70	0
58	20	1	0	26	0	1	0	0	0	1	0	0	0	125	7.5	1	10	90	70	1
59	26	1	0	19	0	0	0	0	1	1	0	0	0	750	12.5	1	50	50	30	1
60	5	1	0	37	0	0	1	0	0	0	1	0	0	375	2.5	0	30	30	50	1
61	15	1	0	25	1	0	1	0	0	0	0	0	1	750	2.5	0	50	70	30	0
62	17	1	0	32	0	0	1	0	0	1	0	0	0	250	7.5	1	30	50	70	0
63	20	1	0	37	1	0	1	0	0	1	0	0	0	750	12.5	1	30	70	30	1
64	15	1	0	20	1	0	0	1	0	1	0	0	0	250	12.5	1	10	90	90	0
65	12	1	0	20	1	0	0	1	0	0	0	0	1	750	7.5	0	30	70	50	0
66	12	1	0	39	0	0	1	0	0	1	0	0	0	375	7.5	1	50	10	10	0
67	21	1	0	26	1	1	0	0	0	1	0	0	0	750	7.5	1	70	30	50	1
68	17	1	0	48	0	1	0	0	0	0	1	0	0	1500	12.5	1	10	10	10	1
69	10	1	0	19	1	0	0	0	1	0	0	0	1	375	7.5	1	30	50	10	0
70	8	1	0	21	1	0	0	0	1	1	0	0	0	375	7.5	1	10	70	50	0
71	18	1	0	20	1	0	0	0	1	0	0	1	0	375	12.5	1	70	10	10	1
72	28	1	0	29	0	0	1	0	0	1	0	0	0	375	7.5	1	30	70	90	0
73	18	1	0	19	0	0	0	1	0	1	0	0	0	250	7.5	0	10	70	70	0
74	18	1	0	21	1	0	0	0	1	1	0	0	0	125	7.5	0	10	90	70	0
75	26	1	0	21	0	0	0	1	0	0	0	0	1	375	12.5	0	30	10	90	0
76	30	1	0	27	0	0	1	0	0	1	0	0	0	375	12.5	1	10	90	90	0
77	26	1	0	22	0	0	0	0	1	1	0	0	0	250	17.5	0	30	50	70	0
78	18	1	0	21	0	0	0	1	0	1	0	0	0	250	12.5	0	10	30	90	0
79	17	1	0	26	1	0	1	0	0	1	0	0	0	750	12.5	0	10	30	70	0
80	29	1	0	23	0	1	0	0	0	0	0	1	0	750	7.5	1	30	70	50	0
81	32	1	0	24	1	0	1	0	0	0	0	0	1	500	22.5	1	30	50	10	0
82	15	1	0	25	0	0	1	0	0	1	0	0	0	500	12.5	1	50	50	90	1
83	11	1	0	20	1	0	0	0	1	0	0	1	0	1125	7.5	1	50	90	50	1
84	12	1	0	22	1	0	0	1	0	0	0	0	1	250	7.5	1	50	50	30	0
85	24	1	0	21	1	0	0	1	0	0	1	0	0	375	2.5	0	50	30	50	0
86	18	1	0	19	1	0	0	0	1	1	0	0	0	125	7.5	1	10	50	70	0
87	7	1	0	19	1	0	0	1	0	1	0	0	0	375	12.5	0	10	70	50	0
88	16	1	0	20	1	0	0	0	1	0	0	0	1	250	7.5	1	30	90	70	0
89	10	1	0	19	1	0	0	1	0	0	1	0	0	1500	12.5	1	30	10	10	1
90	5	1	0	20	1	0	0	0	1	1	0	0	0	125	7.5	0	10	50	50	0
91	29	1	0	19	1	0	0	0	1	1	0	0	0	500	17.5	1	30	50	30	0
92	24	1	0	22	0	1	0	0	0	1	0	0	0	375	12.5	1	10	10	10	0
93	22	1	0	22	1	1	0	0	0	1	0	0	0	125	7.5	0	30	10	10	0
94	25	1	0	27	1	0	1	0	0	1	0	0	0	1687.5	12.5	0	10	90	70	0
95	27	1	0	20	0	0	0	1	0	0	0	0	1	750	12.5	1	30	50	10	0
96	15	1	0	21	1	1	0	0	0	1	0	0	0	375	12.5	0	10	70	50	1
97	15	1	0	22	1	1	0	0	0	1	0	0	0	250	7.5	1	50	30	10	0
98	27	1	0	20	0	0	0	0	1	1	0	0	0	375	7.5	0	10	10	30	0
99	20	1	0	19	0	0	0	0	1	1	0	0	0	375	7.5	1	10	70	50	1
100	12	1	0	21	1	0	0	1	0	1	0	0	0	125	7.5	0	50	50	10	0
101	30	1	0	23	0	0	0	1	0	1	0	0	0	375	12.5	1	50	70	90	0
102	9	1	0	26	0	1	0	0	0	1	0	0	0	125	7.5	1	10	30	10	0
103	32	1	0	20	1	0	0	0	1	1	0	0	0	375	7.5	0	30	70	90	1
104	28	1	0	37	0	0	1	0	0	1	0	0	0	562.5	22.5	0	10	90	90	0
105	13	1	0	21	1	0	0	1	0	1	0	0	0	375	7.5	1	30	70	10	0
106	20	1	0	30	0	0	1	0	0	1	0	0	0	250	7.5	1	30	90	90	1
107	27	1	0	20	1	0	0	1	0	1	0	0	0	125	12.5	0	30	90	70	1
1	8.6	0	0	23	1	1	0	0	0	0	0	0	1	1125	12.5	1	10	70	50	0
2	7.5	0	0	42	1	0	1	0	0	0	0	1	0	750	7.5	1	30	10	30	1
3	10	0	0	32	0	0	1	0	0	1	0	0	0	125	7.5	1	10	70	10	0
4	6.5	0	0	33	0	0	1	0	0	1	0	0	0	125	7.5	0	10	70	90	0
5	10	0	0	32	1	0	1	0	0	1	0	0	0	250	17.5	1	50	50	70	1
6	4.5	0	0	31	0	0	1	0	0	0	0	0	1	750	5	1	70	10	70	1
7	10	0	0	19	1	0	0	1	0	0	0	0	1	250	7.5	0	30	70	90	0
8	7	0	0	21	0	0	0	0	1	0	1	0	0	750	7.5	1	50	10	10	1
9	2	0	0	20	1	0	0	0	1	1	0	0	0	125	5	1	30	70	50	0
10	8	0	0	30	0	0	0	1	0	1	0	0	0	250	7.5	0	10	70	30	0
11	6.8	0	0	21	1	0	0	1	0	0	1	0	0	750	7.5	1	30	50	70	0
12	10	0	0	22	1	1	0	0	0	1	0	0	0	562.5	12.5	1	10	50	70	0
13	12	0	0	44	1	0	1	0	0	0	0	1	0	375	7.5	0	30	10	10	1
14	9	0	0	27	0	0	1	0	0	1	0	0	0	375	7.5	1	30	70	70	1
15	6.5	0	0	26	0	0	1	0	0	1	0	0	0	3937.5	2.5	0	30	70	90	1
16	5	0	0	21	1	0	0	1	0	1	0	0	0	250	12.5	0	90	10	30	1
17	2	0	0	24	1	1	0	0	0	1	0	0	0	1500	17.5	1	30	10	10	0
18	5.7	0	0	38	1	0	1	0	0	1	0	0	0	562.5	22.5	1	30	50	10	0
19	10	0	0	51	1	1	0	0	0	1	0	0	0	125	12.5	1	30	90	70	1
20	14	0	0	55	1	0	1	0	0	0	1	0	0	250	12.5	1	50	30	30	1
21	7.5	0	0	25	1	1	0	0	0	1	0	0	0	250	7.5	1	30	50	10	0
22	11.4	0	0	28	1	0	1	0	0	1	0	0	0	250	12.5	1	10	90	90	0
23	3	0	0	53	1	1	0	0	0	0	0	1	0	250	2.5	1	10	70	30	0
24	10	0	0	23	1	0	0	1	0	1	0	0	0	750	12.5	1	10	50	30	0
25	9.4	0	0	22	1	0	0	0	1	1	0	0	0	250	7.5	1	30	70	90	0
26	1.6	0	0	21	1	0	0	1	0	1	0	0	0	125	7.5	0	30	70	10	1
27	10	0	0	29	1	0	1	0	0	1	0	0	0	750	12.5	1	70	10	50	0
28	5	0	0	21	0	0	0	0	1	1	0	0	0	750	7.5	0	10	70	90	1
29	12	0	0	30	0	0	1	0	0	1	0	0	0	500	12.5	1	70	10	30	0
30	10	0	0	27	1	1	0	0	0	1	0	0	0	562.5	12.5	1	10	10	10	0
31	4	0	0	28	0	0	1	0	0	1	0	0	0	750	2.5	1	50	90	50	1
32	15	0	0	32	0	0	1	0	0	1	0	0	0	500	12.5	1	10	90	90	0
33	10	0	0	21	1	0	0	0	1	1	0	0	0	250	12.5	1	50	10	30	0
34	10	0	0	22	1	0	0	0	1	0	0	0	1	750	12.5	1	10	50	70	0
35	12	0	0	28	1	1	0	0	0	0	1	0	0	1125	12.5	1	30	10	10	1
36	9	0	0	37	0	0	1	0	0	0	1	0	0	1125	12.5	1	30	10	10	1
37	5.6	0	0	28	0	0	1	0	0	1	0	0	0	562.5	17.5	1	30	70	50	1
38	8	0	0	21	0	0	0	0	1	1	0	0	0	250	12.5	0	10	70	70	0
39	10.5	0	0	36	1	1	0	0	0	1	0	0	0	750	12.5	1	50	50	30	1
40	13.5	0	0	25	0	1	0	0	0	1	0	0	0	750	12.5	1	10	90	10	0
41	12.4	0	0	20	1	0	0	0	1	1	0	0	0	125	7.5	1	50	50	50	0
42	8	0	0	19	1	0	0	1	0	0	1	0	0	125	7.5	1	10	90	50	0
43	3.5	0	0	20	1	0	0	1	0	1	0	0	0	750	7.5	1	30	70	70	1
44	12	0	0	25	0	0	0	1	0	1	0	0	0	125	12.5	1	30	30	30	1
45	4.9	0	0	27	0	1	0	0	0	0	1	0	0	750	12.5	0	50	70	50	0
46	8	0	0	19	1	0	0	0	1	0	0	1	0	1125	12.5	1	30	70	50	0
47	10	0	0	20	1	0	0	0	1	0	0	1	0	750	7.5	1	30	50	30	1
48	5	0	0	28	0	0	1	0	0	1	0	0	0	125	7.5	0	50	70	30	0
49	9.5	0	0	28	0	0	0	0	1	0	0	0	1	375	12.5	1	30	90	70	0
50	6.5	0	0	19	1	0	0	0	1	0	0	1	0	250	7.5	1	30	90	30	0
51	3	0	0	20	1	1	0	0	0	0	0	0	1	375	12.5	0	30	50	70	1
52	9.1	0	0	21	1	0	0	0	1	1	0	0	0	125	12.5	0	30	90	70	0
53	3	0	0	19	1	0	0	1	0	1	0	0	0	750	7.5	0	10	10	30	0
54	8.9	0	0	19	1	0	0	1	0	0	0	1	0	375	7.5	1	50	90	50	0
55	3.5	0	0	23	1	1	0	0	0	0	0	0	1	375	12.5	1	50	70	70	1
56	1.2	0	0	24	0	0	1	0	0	1	0	0	0	750	7.5	1	30	70	70	1
57	5.5	0	0	21	0	0	0	0	1	0	0	0	1	125	2.5	0	10	50	70	0
58	6	0	0	26	0	1	0	0	0	1	0	0	0	125	7.5	1	10	90	70	1
59	10.5	0	0	19	0	0	0	0	1	1	0	0	0	750	12.5	1	50	50	30	1
60	3.5	0	0	37	0	0	1	0	0	0	1	0	0	375	2.5	0	30	30	50	1
61	9	0	0	25	1	0	1	0	0	0	0	0	1	750	2.5	0	50	70	30	0
62	4	0	0	32	0	0	1	0	0	1	0	0	0	250	7.5	1	30	50	70	0
63	8	0	0	37	1	0	1	0	0	1	0	0	0	750	12.5	1	30	70	30	1
64	4.8	0	0	20	1	0	0	1	0	1	0	0	0	250	12.5	1	10	90	90	0
65	8	0	0	20	1	0	0	1	0	0	0	0	1	750	7.5	0	30	70	50	0
66	6	0	0	39	0	0	1	0	0	1	0	0	0	375	7.5	1	50	10	10	0
67	10.5	0	0	26	1	1	0	0	0	1	0	0	0	750	7.5	1	70	30	50	1
68	10	0	0	48	0	1	0	0	0	0	1	0	0	1500	12.5	1	10	10	10	1
69	2.8	0	0	19	1	0	0	0	1	0	0	0	1	375	7.5	1	30	50	10	0
70	3	0	0	21	1	0	0	0	1	1	0	0	0	375	7.5	1	10	70	50	0
71	10	0	0	20	1	0	0	0	1	0	0	1	0	375	12.5	1	70	10	10	1
72	6	0	0	29	0	0	1	0	0	1	0	0	0	375	7.5	1	30	70	90	0
73	5	0	0	19	0	0	0	1	0	1	0	0	0	250	7.5	0	10	70	70	0
74	3	0	0	21	1	0	0	0	1	1	0	0	0	125	7.5	0	10	90	70	0
75	8.5	0	0	21	0	0	0	1	0	0	0	0	1	375	12.5	0	30	10	90	0
76	10	0	0	27	0	0	1	0	0	1	0	0	0	375	12.5	1	10	90	90	0
77	10	0	0	22	0	0	0	0	1	1	0	0	0	250	17.5	0	30	50	70	0
78	7	0	0	21	0	0	0	1	0	1	0	0	0	250	12.5	0	10	30	90	0
79	5	0	0	26	1	0	1	0	0	1	0	0	0	750	12.5	0	10	30	70	0
80	8.5	0	0	23	0	1	0	0	0	0	0	1	0	750	7.5	1	30	70	50	0
81	12	0	0	24	1	0	1	0	0	0	0	0	1	500	22.5	1	30	50	10	0
82	7	0	0	25	0	0	1	0	0	1	0	0	0	500	12.5	1	50	50	90	1
83	7.5	0	0	20	1	0	0	0	1	0	0	1	0	1125	7.5	1	50	90	50	1
84	10	0	0	22	1	0	0	1	0	0	0	0	1	250	7.5	1	50	50	30	0
85	10.5	0	0	21	1	0	0	1	0	0	1	0	0	375	2.5	0	50	30	50	0
86	6	0	0	19	1	0	0	0	1	1	0	0	0	125	7.5	1	10	50	70	0
87	5.5	0	0	19	1	0	0	1	0	1	0	0	0	375	12.5	0	10	70	50	0
88	5.7	0	0	20	1	0	0	0	1	0	0	0	1	250	7.5	1	30	90	70	0
89	6	0	0	19	1	0	0	1	0	0	1	0	0	1500	12.5	1	30	10	10	1
90	3	0	0	20	1	0	0	0	1	1	0	0	0	125	7.5	0	10	50	50	0
91	14.5	0	0	19	1	0	0	0	1	1	0	0	0	500	17.5	1	30	50	30	0
92	8.1	0	0	22	0	1	0	0	0	1	0	0	0	375	12.5	1	10	10	10	0
93	4	0	0	22	1	1	0	0	0	1	0	0	0	125	7.5	0	30	10	10	0
94	6	0	0	27	1	0	1	0	0	1	0	0	0	1687.5	12.5	0	10	90	70	0
95	8	0	0	20	0	0	0	1	0	0	0	0	1	750	12.5	1	30	50	10	0
96	9.3	0	0	21	1	1	0	0	0	1	0	0	0	375	12.5	0	10	70	50	1
97	8.1	0	0	22	1	1	0	0	0	1	0	0	0	250	7.5	1	50	30	10	0
98	8.5	0	0	20	0	0	0	0	1	1	0	0	0	375	7.5	0	10	10	30	0
99	5	0	0	19	0	0	0	0	1	1	0	0	0	375	7.5	1	10	70	50	1
100	5	0	0	21	1	0	0	1	0	1	0	0	0	125	7.5	0	50	50	10	0
101	12	0	0	23	0	0	0	1	0	1	0	0	0	375	12.5	1	50	70	90	0
102	2.5	0	0	26	0	1	0	0	0	1	0	0	0	125	7.5	1	10	30	10	0
103	10.9	0	0	20	1	0	0	0	1	1	0	0	0	375	7.5	0	30	70	90	1
104	8.5	0	0	37	0	0	1	0	0	1	0	0	0	562.5	22.5	0	10	90	90	0
105	2	0	0	21	1	0	0	1	0	1	0	0	0	375	7.5	1	30	70	10	0
106	6	0	0	30	0	0	1	0	0	1	0	0	0	250	7.5	1	30	90	90	1
107	8	0	0	20	1	0	0	1	0	1	0	0	0	125	12.5	0	30	90	70	1
1	14	1	1	23	1	1	0	0	0	0	0	0	1	1125	12.5	1	10	70	50	0
2	11	1	1	42	1	0	1	0	0	0	0	1	0	750	7.5	1	30	10	30	1
3	26	1	1	32	0	0	1	0	0	1	0	0	0	125	7.5	1	10	70	10	0
4	12	1	1	33	0	0	1	0	0	1	0	0	0	125	7.5	0	10	70	90	0
5	20	1	1	32	1	0	1	0	0	1	0	0	0	250	17.5	1	50	50	70	1
6	7	1	1	31	0	0	1	0	0	0	0	0	1	750	5	1	70	10	70	1
7	8	1	1	19	1	0	0	1	0	0	0	0	1	250	7.5	0	30	70	90	0
8	9	1	1	21	0	0	0	0	1	0	1	0	0	750	7.5	1	50	10	10	1
9	4	1	1	20	1	0	0	0	1	1	0	0	0	125	5	1	30	70	50	0
10	20	1	1	30	0	0	0	1	0	1	0	0	0	250	7.5	0	10	70	30	0
11	3	1	1	21	1	0	0	1	0	0	1	0	0	750	7.5	1	30	50	70	0
12	15	1	1	22	1	1	0	0	0	1	0	0	0	562.5	12.5	1	10	50	70	0
13	10	1	1	44	1	0	1	0	0	0	0	1	0	375	7.5	0	30	10	10	1
14	10	1	1	27	0	0	1	0	0	1	0	0	0	375	7.5	1	30	70	70	1
15	0	1	1	26	0	0	1	0	0	1	0	0	0	3937.5	2.5	0	30	70	90	1
16	8	1	1	21	1	0	0	1	0	1	0	0	0	250	12.5	0	90	10	30	1
17	5	1	1	24	1	1	0	0	0	1	0	0	0	1500	17.5	1	30	10	10	0
18	0	1	1	38	1	0	1	0	0	1	0	0	0	562.5	22.5	1	30	50	10	0
19	10	1	1	51	1	1	0	0	0	1	0	0	0	125	12.5	1	30	90	70	1
20	21	1	1	55	1	0	1	0	0	0	1	0	0	250	12.5	1	50	30	30	1
21	10	1	1	25	1	1	0	0	0	1	0	0	0	250	7.5	1	30	50	10	0
22	13	1	1	28	1	0	1	0	0	1	0	0	0	250	12.5	1	10	90	90	0
23	0	1	1	53	1	1	0	0	0	0	0	1	0	250	2.5	1	10	70	30	0
24	10	1	1	23	1	0	0	1	0	1	0	0	0	750	12.5	1	10	50	30	0
25	24	1	1	22	1	0	0	0	1	1	0	0	0	250	7.5	1	30	70	90	0
26	4	1	1	21	1	0	0	1	0	1	0	0	0	125	7.5	0	30	70	10	1
27	1	1	1	29	1	0	1	0	0	1	0	0	0	750	12.5	1	70	10	50	0
28	9	1	1	21	0	0	0	0	1	1	0	0	0	750	7.5	0	10	70	90	1
29	10	1	1	30	0	0	1	0	0	1	0	0	0	500	12.5	1	70	10	30	0
30	7	1	1	27	1	1	0	0	0	1	0	0	0	562.5	12.5	1	10	10	10	0
31	4	1	1	28	0	0	1	0	0	1	0	0	0	750	2.5	1	50	90	50	1
32	0	1	1	32	0	0	1	0	0	1	0	0	0	500	12.5	1	10	90	90	0
33	10	1	1	21	1	0	0	0	1	1	0	0	0	250	12.5	1	50	10	30	0
34	7	1	1	22	1	0	0	0	1	0	0	0	1	750	12.5	1	10	50	70	0
35	8	1	1	28	1	1	0	0	0	0	1	0	0	1125	12.5	1	30	10	10	1
36	10	1	1	37	0	0	1	0	0	0	1	0	0	1125	12.5	1	30	10	10	1
37	8	1	1	28	0	0	1	0	0	1	0	0	0	562.5	17.5	1	30	70	50	1
38	9	1	1	21	0	0	0	0	1	1	0	0	0	250	12.5	0	10	70	70	0
39	14	1	1	36	1	1	0	0	0	1	0	0	0	750	12.5	1	50	50	30	1
40	5	1	1	25	0	1	0	0	0	1	0	0	0	750	12.5	1	10	90	10	0
41	20	1	1	20	1	0	0	0	1	1	0	0	0	125	7.5	1	50	50	50	0
42	15	1	1	19	1	0	0	1	0	0	1	0	0	125	7.5	1	10	90	50	0
43	4	1	1	20	1	0	0	1	0	1	0	0	0	750	7.5	1	30	70	70	1
44	20	1	1	25	0	0	0	1	0	1	0	0	0	125	12.5	1	30	30	30	1
45	9	1	1	27	0	1	0	0	0	0	1	0	0	750	12.5	0	50	70	50	0
46	15	1	1	19	1	0	0	0	1	0	0	1	0	1125	12.5	1	30	70	50	0
47	8	1	1	20	1	0	0	0	1	0	0	1	0	750	7.5	1	30	50	30	1
48	0	1	1	28	0	0	1	0	0	1	0	0	0	125	7.5	0	50	70	30	0
49	18	1	1	28	0	0	0	0	1	0	0	0	1	375	12.5	1	30	90	70	0
50	10	1	1	19	1	0	0	0	1	0	0	1	0	250	7.5	1	30	90	30	0
51	4	1	1	20	1	1	0	0	0	0	0	0	1	375	12.5	0	30	50	70	1
52	14	1	1	21	1	0	0	0	1	1	0	0	0	125	12.5	0	30	90	70	0
53	5	1	1	19	1	0	0	1	0	1	0	0	0	750	7.5	0	10	10	30	0
54	25	1	1	19	1	0	0	1	0	0	0	1	0	375	7.5	1	50	90	50	0
55	5	1	1	23	1	1	0	0	0	0	0	0	1	375	12.5	1	50	70	70	1
56	3	1	1	24	0	0	1	0	0	1	0	0	0	750	7.5	1	30	70	70	1
57	9	1	1	21	0	0	0	0	1	0	0	0	1	125	2.5	0	10	50	70	0
58	15	1	1	26	0	1	0	0	0	1	0	0	0	125	7.5	1	10	90	70	1
59	5	1	1	19	0	0	0	0	1	1	0	0	0	750	12.5	1	50	50	30	1
60	4	1	1	37	0	0	1	0	0	0	1	0	0	375	2.5	0	30	30	50	1
61	8	1	1	25	1	0	1	0	0	0	0	0	1	750	2.5	0	50	70	30	0
62	8	1	1	32	0	0	1	0	0	1	0	0	0	250	7.5	1	30	50	70	0
63	15	1	1	37	1	0	1	0	0	1	0	0	0	750	12.5	1	30	70	30	1
64	2	1	1	20	1	0	0	1	0	1	0	0	0	250	12.5	1	10	90	90	0
65	10	1	1	20	1	0	0	1	0	0	0	0	1	750	7.5	0	30	70	50	0
66	7	1	1	39	0	0	1	0	0	1	0	0	0	375	7.5	1	50	10	10	0
67	19	1	1	26	1	1	0	0	0	1	0	0	0	750	7.5	1	70	30	50	1
68	17	1	1	48	0	1	0	0	0	0	1	0	0	1500	12.5	1	10	10	10	1
69	0	1	1	19	1	0	0	0	1	0	0	0	1	375	7.5	1	30	50	10	0
70	5	1	1	21	1	0	0	0	1	1	0	0	0	375	7.5	1	10	70	50	0
71	15	1	1	20	1	0	0	0	1	0	0	1	0	375	12.5	1	70	10	10	1
72	24	1	1	29	0	0	1	0	0	1	0	0	0	375	7.5	1	30	70	90	0
73	15	1	1	19	0	0	0	1	0	1	0	0	0	250	7.5	0	10	70	70	0
74	10	1	1	21	1	0	0	0	1	1	0	0	0	125	7.5	0	10	90	70	0
75	26	1	1	21	0	0	0	1	0	0	0	0	1	375	12.5	0	30	10	90	0
76	1	1	1	27	0	0	1	0	0	1	0	0	0	375	12.5	1	10	90	90	0
77	22	1	1	22	0	0	0	0	1	1	0	0	0	250	17.5	0	30	50	70	0
78	15	1	1	21	0	0	0	1	0	1	0	0	0	250	12.5	0	10	30	90	0
79	12	1	1	26	1	0	1	0	0	1	0	0	0	750	12.5	0	10	30	70	0
80	20	1	1	23	0	1	0	0	0	0	0	1	0	750	7.5	1	30	70	50	0
81	20	1	1	24	1	0	1	0	0	0	0	0	1	500	22.5	1	30	50	10	0
82	13	1	1	25	0	0	1	0	0	1	0	0	0	500	12.5	1	50	50	90	1
83	4	1	1	20	1	0	0	0	1	0	0	1	0	1125	7.5	1	50	90	50	1
84	7	1	1	22	1	0	0	1	0	0	0	0	1	250	7.5	1	50	50	30	0
85	20	1	1	21	1	0	0	1	0	0	1	0	0	375	2.5	0	50	30	50	0
86	6	1	1	19	1	0	0	0	1	1	0	0	0	125	7.5	1	10	50	70	0
87	3	1	1	19	1	0	0	1	0	1	0	0	0	375	12.5	0	10	70	50	0
88	10	1	1	20	1	0	0	0	1	0	0	0	1	250	7.5	1	30	90	70	0
89	10	1	1	19	1	0	0	1	0	0	1	0	0	1500	12.5	1	30	10	10	1
90	5	1	1	20	1	0	0	0	1	1	0	0	0	125	7.5	0	10	50	50	0
91	6	1	1	19	1	0	0	0	1	1	0	0	0	500	17.5	1	30	50	30	0
92	0	1	1	22	0	1	0	0	0	1	0	0	0	375	12.5	1	10	10	10	0
93	5	1	1	22	1	1	0	0	0	1	0	0	0	125	7.5	0	30	10	10	0
94	24	1	1	27	1	0	1	0	0	1	0	0	0	1687.5	12.5	0	10	90	70	0
95	8	1	1	20	0	0	0	1	0	0	0	0	1	750	12.5	1	30	50	10	0
96	10	1	1	21	1	1	0	0	0	1	0	0	0	375	12.5	0	10	70	50	1
97	10	1	1	22	1	1	0	0	0	1	0	0	0	250	7.5	1	50	30	10	0
98	20	1	1	20	0	0	0	0	1	1	0	0	0	375	7.5	0	10	10	30	0
99	10	1	1	19	0	0	0	0	1	1	0	0	0	375	7.5	1	10	70	50	1
100	7	1	1	21	1	0	0	1	0	1	0	0	0	125	7.5	0	50	50	10	0
101	0	1	1	23	0	0	0	1	0	1	0	0	0	375	12.5	1	50	70	90	0
102	6	1	1	26	0	1	0	0	0	1	0	0	0	125	7.5	1	10	30	10	0
103	26	1	1	20	1	0	0	0	1	1	0	0	0	375	7.5	0	30	70	90	1
104	0	1	1	37	0	0	1	0	0	1	0	0	0	562.5	22.5	0	10	90	90	0
105	5	1	1	21	1	0	0	1	0	1	0	0	0	375	7.5	1	30	70	10	0
106	15	1	1	30	0	0	1	0	0	1	0	0	0	250	7.5	1	30	90	90	1
107	24	1	1	20	1	0	0	1	0	1	0	0	0	125	12.5	0	30	90	70	1
1	4.1	0	1	23	1	1	0	0	0	0	0	0	1	1125	12.5	1	10	70	50	0
2	6	0	1	42	1	0	1	0	0	0	0	1	0	750	7.5	1	30	10	30	1
3	7	0	1	32	0	0	1	0	0	1	0	0	0	125	7.5	1	10	70	10	0
4	5	0	1	33	0	0	1	0	0	1	0	0	0	125	7.5	0	10	70	90	0
5	8	0	1	32	1	0	1	0	0	1	0	0	0	250	17.5	1	50	50	70	1
6	4.5	0	1	31	0	0	1	0	0	0	0	0	1	750	5	1	70	10	70	1
7	3	0	1	19	1	0	0	1	0	0	0	0	1	250	7.5	0	30	70	90	0
8	5	0	1	21	0	0	0	0	1	0	1	0	0	750	7.5	1	50	10	10	1
9	1	0	1	20	1	0	0	0	1	1	0	0	0	125	5	1	30	70	50	0
10	6	0	1	30	0	0	0	1	0	1	0	0	0	250	7.5	0	10	70	30	0
11	1.3	0	1	21	1	0	0	1	0	0	1	0	0	750	7.5	1	30	50	70	0
12	10	0	1	22	1	1	0	0	0	1	0	0	0	562.5	12.5	1	10	50	70	0
13	6.2	0	1	44	1	0	1	0	0	0	0	1	0	375	7.5	0	30	10	10	1
14	0	0	1	27	0	0	1	0	0	1	0	0	0	375	7.5	1	30	70	70	1
15	1	0	1	26	0	0	1	0	0	1	0	0	0	3937.5	2.5	0	30	70	90	1
16	2	0	1	21	1	0	0	1	0	1	0	0	0	250	12.5	0	90	10	30	1
17	0	0	1	24	1	1	0	0	0	1	0	0	0	1500	17.5	1	30	10	10	0
18	0	0	1	38	1	0	1	0	0	1	0	0	0	562.5	22.5	1	30	50	10	0
19	5	0	1	51	1	1	0	0	0	1	0	0	0	125	12.5	1	30	90	70	1
20	5	0	1	55	1	0	1	0	0	0	1	0	0	250	12.5	1	50	30	30	1
21	4	0	1	25	1	1	0	0	0	1	0	0	0	250	7.5	1	30	50	10	0
22	6.2	0	1	28	1	0	1	0	0	1	0	0	0	250	12.5	1	10	90	90	0
23	0	0	1	53	1	1	0	0	0	0	0	1	0	250	2.5	1	10	70	30	0
24	2	0	1	23	1	0	0	1	0	1	0	0	0	750	12.5	1	10	50	30	0
25	6.1	0	1	22	1	0	0	0	1	1	0	0	0	250	7.5	1	30	70	90	0
26	1.6	0	1	21	1	0	0	1	0	1	0	0	0	125	7.5	0	30	70	10	1
27	0.1	0	1	29	1	0	1	0	0	1	0	0	0	750	12.5	1	70	10	50	0
28	0.9	0	1	21	0	0	0	0	1	1	0	0	0	750	7.5	0	10	70	90	1
29	12	0	1	30	0	0	1	0	0	1	0	0	0	500	12.5	1	70	10	30	0
30	4	0	1	27	1	1	0	0	0	1	0	0	0	562.5	12.5	1	10	10	10	0
31	2.5	0	1	28	0	0	1	0	0	1	0	0	0	750	2.5	1	50	90	50	1
32	2	0	1	32	0	0	1	0	0	1	0	0	0	500	12.5	1	10	90	90	0
33	1	0	1	21	1	0	0	0	1	1	0	0	0	250	12.5	1	50	10	30	0
34	10	0	1	22	1	0	0	0	1	0	0	0	1	750	12.5	1	10	50	70	0
35	9	0	1	28	1	1	0	0	0	0	1	0	0	1125	12.5	1	30	10	10	1
36	8	0	1	37	0	0	1	0	0	0	1	0	0	1125	12.5	1	30	10	10	1
37	3.3	0	1	28	0	0	1	0	0	1	0	0	0	562.5	17.5	1	30	70	50	1
38	4.9	0	1	21	0	0	0	0	1	1	0	0	0	250	12.5	0	10	70	70	0
39	6.5	0	1	36	1	1	0	0	0	1	0	0	0	750	12.5	1	50	50	30	1
40	5	0	1	25	0	1	0	0	0	1	0	0	0	750	12.5	1	10	90	10	0
41	9	0	1	20	1	0	0	0	1	1	0	0	0	125	7.5	1	50	50	50	0
42	4	0	1	19	1	0	0	1	0	0	1	0	0	125	7.5	1	10	90	50	0
43	3	0	1	20	1	0	0	1	0	1	0	0	0	750	7.5	1	30	70	70	1
44	10	0	1	25	0	0	0	1	0	1	0	0	0	125	12.5	1	30	30	30	1
45	3.3	0	1	27	0	1	0	0	0	0	1	0	0	750	12.5	0	50	70	50	0
46	4.2	0	1	19	1	0	0	0	1	0	0	1	0	1125	12.5	1	30	70	50	0
47	8.5	0	1	20	1	0	0	0	1	0	0	1	0	750	7.5	1	30	50	30	1
48	0	0	1	28	0	0	1	0	0	1	0	0	0	125	7.5	0	50	70	30	0
49	5	0	1	28	0	0	0	0	1	0	0	0	1	375	12.5	1	30	90	70	0
50	5	0	1	19	1	0	0	0	1	0	0	1	0	250	7.5	1	30	90	30	0
51	0	0	1	20	1	1	0	0	0	0	0	0	1	375	12.5	0	30	50	70	1
52	5.2	0	1	21	1	0	0	0	1	1	0	0	0	125	12.5	0	30	90	70	0
53	1	0	1	19	1	0	0	1	0	1	0	0	0	750	7.5	0	10	10	30	0
54	8.2	0	1	19	1	0	0	1	0	0	0	1	0	375	7.5	1	50	90	50	0
55	2.1	0	1	23	1	1	0	0	0	0	0	0	1	375	12.5	1	50	70	70	1
56	1.2	0	1	24	0	0	1	0	0	1	0	0	0	750	7.5	1	30	70	70	1
57	2.8	0	1	21	0	0	0	0	1	0	0	0	1	125	2.5	0	10	50	70	0
58	3	0	1	26	0	1	0	0	0	1	0	0	0	125	7.5	1	10	90	70	1
59	0	0	1	19	0	0	0	0	1	1	0	0	0	750	12.5	1	50	50	30	1
60	2	0	1	37	0	0	1	0	0	0	1	0	0	375	2.5	0	30	30	50	1
61	7	0	1	25	1	0	1	0	0	0	0	0	1	750	2.5	0	50	70	30	0
62	1	0	1	32	0	0	1	0	0	1	0	0	0	250	7.5	1	30	50	70	0
63	2.8	0	1	37	1	0	1	0	0	1	0	0	0	750	12.5	1	30	70	30	1
64	0.9	0	1	20	1	0	0	1	0	1	0	0	0	250	12.5	1	10	90	90	0
65	7	0	1	20	1	0	0	1	0	0	0	0	1	750	7.5	0	30	70	50	0
66	4	0	1	39	0	0	1	0	0	1	0	0	0	375	7.5	1	50	10	10	0
67	10	0	1	26	1	1	0	0	0	1	0	0	0	750	7.5	1	70	30	50	1
68	10	0	1	48	0	1	0	0	0	0	1	0	0	1500	12.5	1	10	10	10	1
69	0	0	1	19	1	0	0	0	1	0	0	0	1	375	7.5	1	30	50	10	0
70	1	0	1	21	1	0	0	0	1	1	0	0	0	375	7.5	1	10	70	50	0
71	4	0	1	20	1	0	0	0	1	0	0	1	0	375	12.5	1	70	10	10	1
72	5	0	1	29	0	0	1	0	0	1	0	0	0	375	7.5	1	30	70	90	0
73	3	0	1	19	0	0	0	1	0	1	0	0	0	250	7.5	0	10	70	70	0
74	2	0	1	21	1	0	0	0	1	1	0	0	0	125	7.5	0	10	90	70	0
75	8.5	0	1	21	0	0	0	1	0	0	0	0	1	375	12.5	0	30	10	90	0
76	0.5	0	1	27	0	0	1	0	0	1	0	0	0	375	12.5	1	10	90	90	0
77	6.3	0	1	22	0	0	0	0	1	1	0	0	0	250	17.5	0	30	50	70	0
78	5	0	1	21	0	0	0	1	0	1	0	0	0	250	12.5	0	10	30	90	0
79	2.9	0	1	26	1	0	1	0	0	1	0	0	0	750	12.5	0	10	30	70	0
80	4	0	1	23	0	1	0	0	0	0	0	1	0	750	7.5	1	30	70	50	0
81	3	0	1	24	1	0	1	0	0	0	0	0	1	500	22.5	1	30	50	10	0
82	5	0	1	25	0	0	1	0	0	1	0	0	0	500	12.5	1	50	50	90	1
83	3.7	0	1	20	1	0	0	0	1	0	0	1	0	1125	7.5	1	50	90	50	1
84	4	0	1	22	1	0	0	1	0	0	0	0	1	250	7.5	1	50	50	30	0
85	8.5	0	1	21	1	0	0	1	0	0	1	0	0	375	2.5	0	50	30	50	0
86	0	0	1	19	1	0	0	0	1	1	0	0	0	125	7.5	1	10	50	70	0
87	1.4	0	1	19	1	0	0	1	0	1	0	0	0	375	12.5	0	10	70	50	0
88	2.3	0	1	20	1	0	0	0	1	0	0	0	1	250	7.5	1	30	90	70	0
89	3	0	1	19	1	0	0	1	0	0	1	0	0	1500	12.5	1	30	10	10	1
90	3	0	1	20	1	0	0	0	1	1	0	0	0	125	7.5	0	10	50	50	0
91	5	0	1	19	1	0	0	0	1	1	0	0	0	500	17.5	1	30	50	30	0
92	0	0	1	22	0	1	0	0	0	1	0	0	0	375	12.5	1	10	10	10	0
93	2	0	1	22	1	1	0	0	0	1	0	0	0	125	7.5	0	30	10	10	0
94	5	0	1	27	1	0	1	0	0	1	0	0	0	1687.5	12.5	0	10	90	70	0
95	0	0	1	20	0	0	0	1	0	0	0	0	1	750	12.5	1	30	50	10	0
96	6	0	1	21	1	1	0	0	0	1	0	0	0	375	12.5	0	10	70	50	1
97	4.3	0	1	22	1	1	0	0	0	1	0	0	0	250	7.5	1	50	30	10	0
98	3	0	1	20	0	0	0	0	1	1	0	0	0	375	7.5	0	10	10	30	0
99	2	0	1	19	0	0	0	0	1	1	0	0	0	375	7.5	1	10	70	50	1
100	4.9	0	1	21	1	0	0	1	0	1	0	0	0	125	7.5	0	50	50	10	0
101	4	0	1	23	0	0	0	1	0	1	0	0	0	375	12.5	1	50	70	90	0
102	0.1	0	1	26	0	1	0	0	0	1	0	0	0	125	7.5	1	10	30	10	0
103	6	0	1	20	1	0	0	0	1	1	0	0	0	375	7.5	0	30	70	90	1
104	0	0	1	37	0	0	1	0	0	1	0	0	0	562.5	22.5	0	10	90	90	0
105	1	0	1	21	1	0	0	1	0	1	0	0	0	375	7.5	1	30	70	10	0
106	4	0	1	30	0	0	1	0	0	1	0	0	0	250	7.5	1	30	90	90	1
107	6	0	1	20	1	0	0	1	0	1	0	0	0	125	12.5	0	30	90	70	1
